# Supplementary material for: Functional Differentiation Reconfiguration in the Midgut of Nezara viridula (Hemiptera: Pentatomidae) Based on Transcriptomics: Multilayer Enrichment Analysis and Topological Network Interpretation
Source: Insects. 2025 Jun 16;16(6):634. doi: 10.3390/insects16060634 (PMC12193252; doi:10.3390/insects16060634)
Supplement: Supplementary file 1 [file insects-16-00634-s001.zip]

Archive with 1 entries (1 files):
- insects-3635387-supplementary.pdf
